# Supplementary material for: Maltotriose-based probes for fluorescence and photoacoustic imaging of bacterial infections
Source: Nat Commun. 2020 Mar 6;11:1250. doi: 10.1038/s41467-020-14985-8 (PMC7060353; doi:10.1038/s41467-020-14985-8)
Supplement: Supplementary file 4 — Source Data File [file 41467_2020_14985_MOESM4_ESM.xlsx]

## Sheet: Figure 2a
	None			Azide-1-Maltotriose			Azide-1-Maltohexose			Cy7-1-Maltotriose			Cy7-1-Maltohexose
CPM/µg of protein	413.426	185.032	248.331	77.8297	24.7268	20.4453	74.3073	50.2504	32.5083	2.27803	2.59475	3.83516	4.58396	2.36638	2.93721

## Sheet: Figure 2b
	E coli			E coli + NaN3			MalG + LamB mutant			MalK+ LamB mutant			PTS + LamB mutant			Staphylococcus aureus			Bacillus subtilis			Pseudomonus aerginosa
Cy7-1-Maltotriose	2339.22	2289.75	2341.43	605.544	712.454	804.48	423.73	813.17	541.78	468.88	550.45	744.09	578.14	605.09	559.06	3399.73	3422.02	3612.24	3402.23	3431.76	3333.58	3235.97	3206.51	3381.06
Cy7-1-Maltohexose	2393.21	2266.85	2370.36	NA	NA	NA	627.45	466.73	537.73	425.11	439.31	565.69	1063.14	269.21	416.72	3625.68	3610.82	3586.56	3444.77	3620.95	3661.67	3275.62	3380.11	3361.87

## Sheet: Figure 2c
	30 min			60 min			240 min			1080 min
Cy7-1-Maltotriose	620.579	590.836	631.112	654.217	667.343	674.4	675.519	668.472	664.431	680.897	643.277	710.327
Cy7-1-Maltohexose	485.837	527.184	426.707	655.13	688.587	683.099	689.748	659.064	666.269	635.006	655.999	686.643

## Sheet: Figure 3b
Timepoint	E coli (108 CFU)			Heat inactivated E coli (108 CFU)
1 hr	7270000000	7820000000	7290000000	3780000000	5590000000	5610000000
3 hrs	6290000000	6800000000	6080000000	2740000000	5290000000	4630000000
5 hrs	6530000000	7560000000	6390000000	2600000000	5210000000	5400000000
20 hrs	4750000000	6510000000	5860000000	1400000000	2770000000	3540000000

## Sheet: Figure 3d
	Infected muscle					Control muscle
Before injection	167.498	95.617	79.879	167.232	132.871	109.326	196.172	196.709	124.408	132.933
After injection	297.773	209.78	NA	295.153	358.466	94.561	84.946	NA	110.848	140.625

## Sheet: Figure 4b
	Cy7-1-Maltotriose						Cy7-1-Maltohexose
2 hrs	1.92	3.52	3.52	2.3	1.66	1.63	2.04	1.77	1.21	1.55
4 hrs	2.99	3.11	5.12	2.51	1.88	1.94	1.92	1.6	1.75	1.46
18 hrs	4.27	3.5	3.95	3.4	3.1	2.55	2.58	2.01	1.92	1.82

## Sheet: Figure 4d
	Cy7-1-Maltotriose						Cy7-1-Maltohexose
Infected muscle	297.773	209.78	295.153	358.466	266.369	301.693	233.587	273.545	286.555
Control muscle	94.561	84.946	110.848	140.625	118.175	132.566	120.828	142.677	129.22
	Cy7-1-Maltotriose						Cy7-1-Maltohexose
Infected / Control muscle	3.149	2.46957	2.66268	2.54909	2.25402	2.27579	1.93322	1.91723	2.21757

## Sheet: Figure 5b
	Fluorescence			BLI
S. aureus + Cy7-1-maltotiose	1130000000	1490000000	962000000	117000	182000	119000
Cy7-1-maltotriose	375000000	399000000	270000000	21300	18200	23200
S. aureus	78300000	78400000	49500000	106000	104000	109000

## Sheet: Figure 5d
	S. aureus + Cy7-1-maltotiose					Cy7-1-maltotriose
PA intensity	16.866	12.078	29.162	12.812	23.085	10.7	0.98	0.395

## Sheet: Figure 6c
	Untreated group (n= 4)				Treated group (n= 5)
Before treatment	2730000000	1900000000	2200000000	2180000000	2330000000	3180000000	1770000000	1970000000	2440000000
After treatment	1720000000	1990000000	2320000000	2830000000	676000000	745000000	622000000	655000000	804000000

[truncated: 2 more sheets: Figure 6d, Figure 7b]
